# Supplementary material for: Response of Zostera japonica rhizosphere bacteria to ocean acidification
Source: Appl Environ Microbiol. 2026 Jun 29;92(7):e00277-26. doi: 10.1128/aem.00277-26 (PMC13390396; doi:10.1128/aem.00277-26)
Supplement: Supplemental tables — Tables S1 to S5. [file aem.00277-26-s0003.xlsx]

## Sheet: Table S1
Table S1 Bacterial community sequencing data of all of the samples
Group	Sample Name	Raw Reads	Clean Reads	Effective Reads	GC%	Effective%
C	CG1	86120	83592	64118	53.1	74.45
	CG2	81436	80248	62671	52.53	76.96
	CG3	83601	79971	59679	53.89	71.39
	CG4	78563	76296	63433	53.01	80.74
	CG5	85597	81546	60165	53.4	70.29
	CG6	77835	76988	63273	53.85	81.29
	CG7	76086	72945	60635	53.87	79.69
	CG8	80508	77463	60844	53.72	75.58
M	MG1	84047	82454	68060	53.39	80.98
	MG2	87340	83361	61237	53.17	70.11
	MG3	90743	88344	68633	53.32	75.63
	MG4	83032	80201	58330	53.71	70.25
	MG5	88278	84205	63807	53.05	72.28
	MG6	80590	77950	56707	53.73	70.36
	MG7	81514	79249	61865	52.87	75.89
	MG8	89142	85356	56435	53.75	63.31
H	HG1	81883	78623	56506	53.36	69.01
	HG2	81870	80823	62731	53.43	76.62
	HG3	76638	75405	61835	52.78	80.68
	HG4	83218	81381	68097	52.61	81.83
	HG5	81780	78368	68539	52.79	83.81
	HG6	78734	76075	64139	52.83	81.46
	HG7	84321	80474	60652	53.14	71.93
	HG8	84571	80894	64781	53.92	76.6

## Sheet: Table S2
Table S2 Results of Zostera japonica bacterial community compositions predicted by PERMANOVA models
	Df	Sums of squares	Mean squares	F.Model	Variation (R2)	Pr (>F)
Category	2	0.975187	0.487593	3.46182	0.247949	0.001
Residuals	21	2.95783	0.140849		0.752051
Total	23	3.93301			1

## Sheet: Table S3
Table S3 The properties of co-occurrence networks of bacterial communities under different acidification treatments
Communities	Properties	CG	MG	HG
Bacterial community	Nodes	135	153	109
	Edges	994	1064	692
	Modularity	0.402	0.404	0.381
	Network density	0.11	0.092	0.118
	Average path length	3.27	3.208	3.461
	Average clustering coefficient	0.568	0.533	0.557
	Positive proportions	0.993	0.9859	0.9884
	Negative proportions	0.007	0.0141	0.0116

## Sheet: Table S4
Table S4 List of keystone nodes and their taxonomic information under different acidification treatments
Network	ASV number	Role	Taxonomy	phylumn	class	order	family	genus
CG	ASV78	Connectors	Bacteria	Proteobacteria	Gammaproteobacteria	Cellvibrionales	Porticoccaceae	Porticoccus
MG	ASV0	Connectors	Bacteria	Bacteroidota	Chlorobia	Chlorobiales	Chlorobiaceae	Unknown__genus
	ASV7	Connectors	Bacteria	Desulfobacterota	Desulfobulbia	Desulfobulbales	Desulfocapsaceae	Unknown__genus
	ASV65	Module hubs	Bacteria	Desulfobacterota	Desulfobulbia	Desulfobulbales	Desulfocapsaceae	Unknown__genus
	ASV98	Connectors	Bacteria	Proteobacteria	Gammaproteobacteria	Cellvibrionales	Halieaceae	Halioglobus
	ASV181	Module hubs	Bacteria	Proteobacteria	Gammaproteobacteria	Cellvibrionales	Halieaceae	Unknown__genus
HG	ASV10	Connectors	Bacteria	Desulfobacterota	Desulfuromonadia	Sva1033	Sva1033	Sva1033
	ASV34	Connectors	Bacteria	Proteobacteria	Gammaproteobacteria	Chromatiales	Chromatiaceae	Candidatus_Thiobios
	ASV67	Connectors	Bacteria	Proteobacteria	Alphaproteobacteria	Rhodobacterales	Rhodobacteraceae	Unknown__genus
	ASV100	Connectors	Bacteria	Bacteroidota	Bacteroidia	Bacteroidales	Bacteroidetes_BD2-2	Bacteroidetes_BD2-2

## Sheet: Table S5
Table S5 Measured seawater physicochemical parameters and physiological indices of Zostera japonica under three acidification treatment conditions
SampleID	pH	DIC	HCO3-	Fv/Fm	Length
CG1	8.09	1924.6	1764.7	0.708	7
CG2	8.1	1920.4	1770.2	0.715	7.1
CG3	8.11	1913.7	1773.9	0.723	6.9
CG4	8.08	1932.1	1778.5	0.73	7.2
CG5	8.12	1917.5	1767.8	0.711	6.9
CG6	8.1	1935.8	1783.1	0.726	7.3
CG7	8.11	1910	1775.6	0.718	7
CG8	8.1	1938.2	1785	0.707	7.2
MG1	7.78	2047.1	1942.3	0.6487	15.2
MG2	7.8	2052.8	1948.6	0.6523	14.2
MG3	7.76	2060	1951.6	0.6579	14.7
MG4	7.77	2065.3	1957.9	0.6632	14.3
MG5	7.79	2055.6	1945	0.6661	14.8
MG6	7.77	2070.9	1960.8	0.6646	15.1
MG7	7.78	2049.5	1954.2	0.6555	14.4
MG8	7.8	2068.2	1963.5	0.6608	14.5
HG1	7.5	2143.5	2041.3	0.612	15.9
HG2	7.52	2150.8	2046.5	0.618	16.6
HG3	7.48	2156.3	2048.7	0.623	16.2
HG4	7.51	2161.9	2053.2	0.628	16
HG5	7.49	2148.2	2044.8	0.61	16.3
HG6	7.53	2165.4	2057	0.625	16.1
HG7	7.49	2153.7	2050.9	0.62	16.2
HG8	7.5	2168.6	2039.6	0.63	16.4
